# Supplementary material for: Investigating the Radiobiological Response to Peptide Receptor Radionuclide Therapy Using Patient-Derived Meningioma Spheroids
Source: Cancers (Basel). 2024 Jul 11;16(14):2515. doi: 10.3390/cancers16142515 (PMC11275064; doi:10.3390/cancers16142515)
Supplement: Supplementary file 1 [file cancers-16-02515-s001.zip]

Archive with 1 entries (1 files):
- cancers-3075904-supplementary.pdf
